# Supplementary material for: Maternal mortality in Goiás: Causes of maternal death and barriers to underreporting
Source: PLOS Glob Public Health. 2025 Dec 3;5(12):e0004511. doi: 10.1371/journal.pgph.0004511 (PMC12674508; doi:10.1371/journal.pgph.0004511)
Supplement: S1 Data — (XLSX) [file pgph.0004511.s002.xlsx]

## Sheet: Planilha1
ID	YEAR	TPMORTEOCO (1-Pregnancy; 2-Childbirth; 3- Miscarriage; 4- Up to 42 days after childbirth; 5- From 43 days to 1 year after the end of pregnancy; 8- Not within these periods; 9-Ignored)	LINHAA	LINHAB	LINHAC	LINHAD	LINHAII	CAUSE	Maternal_Deaths_Declared	Deaths_with_Presumed_Maternal_Death_Cause	Deaths_from_Other_Causes	Investigated	LINKAGE
1	2018	5	*O908	*O995	*O904	*O141	*O829	O995	YES	NO	NO	Yes	Yes
2	2021		*A419		*J189	*O985*B342*U071		O985	YES	NO	NO	No	Yes
3	2021	4	*R402	*G931	*O95X		*E109	O95	YES	NO	NO	No	Yes
4	2021	4	*B948*U099	*O829				B948	NO	NO	YES	No	Yes
5	2021	4	*O882				*O909	O882	YES	NO	NO	Yes	Yes
6	2018	4	*A419	*K659	*O235		*O800	O235	YES	NO	NO	Yes	Yes
7	2020	4	*R571	*O670	*O721	*O342	*O335	O670	YES	NO	NO	Yes	Yes
8	2020	4	*A419	*J960	*J189	*O995*J841	*O149	O995	YES	NO	NO	Yes	No
9	2018	4	*J960	*I270	*E660	*O13X		E660	NO	NO	YES	Yes	Yes
10	2017	4	*E875	*N179*O141	*D65X	*O152		O152	YES	NO	NO	Yes	Yes
11	2017	4	*D65X	*R571	*O721	*O13X		O13	YES	NO	NO	Yes	Yes
12	2017	3	*A419	*O035	*A419	*N179		O035	YES	NO	NO	Yes	No
13	2021	1		*R092	*R092	*O985*B342*U071		O985	YES	NO	NO	Yes	No
14	2019	1	*A419	*O234			*K802	O234	YES	NO	NO	Yes	No
15	2018	4	*I619	*O140	*O13X		*A419*R571*N179	O13	YES	NO	NO	No	No
16	2017	2	*O083	*O629				O629	YES	NO	NO	Yes	No
17	2017	4	*T818	*T814	*T818	*O996*Y836		O996	YES	NO	NO	No	No
18	2019	4	*A419	*O85X	*O981			O981	YES	NO	NO	Yes	No
19	2017	4	*J960	*O998	*C509			O998	YES	NO	NO	Yes	Yes
20	2017	4	*R99X					R99	NO	YES	NO	No	Yes
21	2016	3	*A419	*O411	*O021		*D65X*I629	O411	YES	NO	NO	Yes	No
22	2017	4	*R571	*O712	*O720			O720	YES	NO	NO	Yes	Yes
23	2021	4	*O985*B342*U071*U049				*J459*E669	O985	YES	NO	NO	Yes	No
24	2017	4	*G932	*I619	*O152			O152	YES	NO	NO	Yes	Yes
25	2017	4	*I219	*O994	*D689		*I802	O994	YES	NO	NO	Yes	Yes
26	2017	2	*R688	*R571	*O622		*I10X*O244*K760*E669	O622	YES	NO	NO	Yes	Yes
27	2021	4	*A419	*O723*M311			*N179	O723	YES	NO	NO	No	No
28	2020	2	*R092	*Y483*T413	*O746	*O829		O746	YES	NO	NO	Yes	No
29	2017	4	*R571	*O721	*O809		*N179	O721	YES	NO	NO	Yes	Yes
30	2018	2	*R571	*O441				O441	YES	NO	NO	No	Yes
31	2016	2	*O751	*O441	*O730			O441	YES	NO	NO	Yes	No
32	2021	4	*R571	*O431*O720			*O441	O431	YES	NO	NO	Yes	Yes
33	2017	1	*J81X	*O150	*O16X	*E669		O150	YES	NO	NO	No	No
34	2021	1	*A419		*J159	*O985*B342*U071*U049	*E232*I10	O985	YES	NO	NO	Yes	No
35	2020	1	*J80X*U049	*A419	*O234			O234	YES	NO	NO	Yes	No
36	2017	4	*T811	*O821*Y838	*J80X	*O988*B206		O988	YES	NO	NO	Yes	Yes
37	2017	4	*O994*I499*I059*I00X					O994	YES	NO	NO	Yes	Yes
38	2016	1	*J969	*J80X	*J189	*O239		O239	YES	NO	NO	Yes	No
39	2017	2	*D65X	*T803*Y650	*O622	*O459		O459	YES	NO	NO	Yes	Yes
40	2020	3	*O021	*R104	*R571	*I822		O021	YES	NO	NO	Yes	No
41	2020	1	*I619			*O150		O150	YES	NO	NO	Yes	No
42	2018	4	*O995	*O868	*O903	*O995	*O266*O880	O995	YES	NO	NO	Yes	No
43	2017	4	*J960	*J81X	*O149		*F172	O149	YES	NO	NO	No	Yes
44	2017	4	*G932	*I619	*O13X			O13	YES	NO	NO	Yes	Yes
45	2021	1	*A419	*J159	*O985*B342*U071			O985	YES	NO	NO	Yes	No
46	2021	5	*J182	*G939	*O985*U099			O985	YES	NO	NO	Yes	Yes
47	2017	4	*I619	*O159			*O13X	O159	YES	NO	NO	Yes	Yes
48	2016	1	*A419	*O995				O995	YES	NO	NO	Yes	No
49	2021	4	*A419	*J189		*O985*B342*U071*U049	*C859	O985	YES	NO	NO	Yes	Yes
50	2018	4	*R688	*T811	*T814	*O235	*O140*O829*Y838	O235	YES	NO	NO	Yes	No
51	2020	4	*R571	*O996*K255	*K566		*O240	O996	YES	NO	NO	Yes	No
52	2021	4	*J960	*J189	*J22X	*O985*B342*U071		O985	YES	NO	NO	Yes	Yes
53	2021	4	*J960	*J189	*J22X	*O985*B342*U071	*E669*I10X*E039*O244	O985	YES	NO	NO	Yes	Yes
54	2018		*A419	*O035				O035	YES	NO	NO	No	No
55	2021			*B342*U071*U049				B342	NO	NO	YES	No	Yes
56	2018	4	*A419	*J189	*O149		*E669*N179	O149	YES	NO	NO	Yes	No
57	2021	8	*A419	*J159	*J960	*B342*U071		B342	NO	NO	YES	Yes	Yes
58	2020	1	*O985*B342*U071*U049				*N179	O985	YES	NO	NO	Yes	No
59	2017	1	*R99X	*J960	*J81X	*O994*I519		O994	YES	NO	NO	Yes	No
60	2021	4	*A419	*J159	*O985*B342*U071*U049		*N179	O985	YES	NO	NO	Yes	Yes
61	2021	1	*A419	*G931	*J690	*O993*G409	*O95X	O993	YES	NO	NO	Yes	No
62	2021	4	*I269	*O985*B342*U071			*E669*E149	O985	YES	NO	NO	Yes	Yes
63	2021	3	*R570	*J81X	*R571*Y838*T809	*O079		O079	YES	NO	NO	Yes	No
64	2021	4	*T811	*O469	*Y838*O759		*N179*D65	O469	YES	NO	NO	Yes	Yes
65	2016	3	*O751	*O058				O058	YES	NO	NO	No	No
66	2021	4	*R578	*I619		*O985*B342*U071*U049		O985	YES	NO	NO	Yes	No
67	2021		*D65X	*A419	*J189	*O985*B342*U071*U049		O985	YES	NO	NO	Yes	Yes
68	2021	4	*A418	*A419	*J189	*O985*B342*U071		O985	YES	NO	NO	Yes	Yes
69	2021	4	*O985*B342*U071*U049				*E669*F102	O985	YES	NO	NO	Yes	Yes
70	2019	4	*O991*D65	*O994*R092	*I159*R568	*O141		O998	YES	NO	NO	Yes	Yes
71	2018	1	*O751*R579	*O995*J189				O995	YES	NO	NO	No	No
72	2016	5	*A419	*Y836*K639	*R100	*O829*O753		O753	YES	NO	NO	No	No
73	2018	4	*R578	*O622*R092	*O822			O622	YES	NO	NO	Yes	Yes
74	2021		*A419		*O881	*O411		O881	YES	NO	NO	No	No
75	2018	4	*A419	*J81X	*O141		*E059*I10	O141	YES	NO	NO	Yes	Yes
76	2017	4	*A419	*J189	*O994		*Q249*I270	O994	YES	NO	NO	No	Yes
77	2020	4	*J960	*J189	*J069	*O985*B342*U071	*E149*I10X*E669	O985	YES	NO	NO	Yes	No
78	2018	9	*R571	*O459	*O602			O459	YES	NO	NO	No	No
79	2017	4	*D65X	*O141	*O159			O159	YES	NO	NO	No	Yes
80	2017	4	*A419	*A418	*J189	*O980		O980	YES	NO	NO	No	Yes
81	2017	4	*J81X	*R570	*O994	*O903	*J960	O994	YES	NO	NO	No	Yes
82	2017	4	*I619	*O109			*I10X	O109	YES	NO	NO	Yes	Yes
83	2018		*R570	*J984	*J189*J90		*A91X	A91	NO	NO	YES	No	Yes
84	2018	4	*T811		*Y836	*R100*N709		N709	NO	NO	YES	Yes	Yes
85	2018	1	*R571	*R100	*O710			O710	YES	NO	NO	No	No
86	2018	4	*R570	*O903	*J984	*N179	*O809	O903	YES	NO	NO	Yes	Yes
87	2018	4	*R99X					R99	NO	YES	NO	Yes	Yes
88	2019	4	*O994*N179*I509*I48X				*I693*O11X*O244	O994	YES	NO	NO	Yes	No
89	2018	4	*R571	*O720			*O829*E669	O720	YES	NO	NO	No	Yes
90	2018	4	*A419	*J81X	*J189		*F530*E46	E46	NO	NO	YES	No	Yes
91	2018		*C509					C509	NO	NO	YES	No	Yes
92	2017	2		*O751	*O720	*O622		O622	YES	NO	NO	Yes	Yes
93	2017		*J81X	*J960	*J189	*O141	*O723	O141	YES	NO	NO	Yes	Yes
94	2018		*S069	*T792	*X950			X950	NO	NO	YES	Yes	Yes
95	2018	5	*O994*I619					O994	YES	NO	NO	Yes	Yes
96	2017	4	*J960	*I269				I269	NO	YES	NO	Yes	Yes
97	2019	1	*I619	*O16X			*F329*O829	O16	YES	NO	NO	Yes	Yes
98	2018	2	*R571	*O711				O711	YES	NO	NO	No	Yes
99	2018	4		*I619	*D65X*A419	*O995*J09	*J80X*N19	O995	YES	NO	NO	Yes	Yes
100	2017	4	*A419	*O85X			*O903	O85	YES	NO	NO	Yes	Yes
101	2018	4	*A419	*J80X	*O995*J09	*J189	*N179*O309	O995	YES	NO	NO	No	Yes
102	2020	1	*A419	*J960	*J129	*O985*B342*U071		O985	YES	NO	NO	Yes	No
103	2019	2	*R570	*O994	*O994			O994	YES	NO	NO	Yes	No
104	2018	9	*O751	*O723	*Y836	*O622	*O829*O842	O622	YES	NO	NO	Yes	Yes
105	2016	4	*I619	*O16X				O16	YES	NO	NO	Yes	No
106	2018	4	*I619	*I10X	*O159			I619	NO	NO	YES	Yes	Yes
107	2018		*O751	*O150	*013X			O150	YES	NO	NO	Yes	Yes
108	2016	1	*J960	*J189	*O995*J09			O995	YES	NO	NO	Yes	No
109	2018		*G932	*D65X	*R571	*O95X*N938		O95	YES	NO	NO	No	Yes
110	2021		*R570	*O882				O882	YES	NO	NO	No	No
111	2017	4	*R571	*I629	*O723	*D595	*O470	O723	YES	NO	NO	Yes	No
112	2019	1	*R571	*R58X	*K768	*O149		O149	YES	NO	NO	Yes	No
113	2018		*R99X					R99	NO	YES	NO	No	Yes
114	2017	2	*R571	*O721	*O759	*O720		O720	YES	NO	NO	Yes	No
115	2018	8	*J960	*R571	*K710		*E875*N179	K710	NO	NO	YES	Yes	Yes
116	2018		*G936	*I64X	*O159			O159	YES	NO	NO	No	Yes
117	2018	2	*O751	*O622	*O230	*O995*O998	*O882*O266*O994	O998	YES	NO	NO	Yes	Yes
118	2018	2	*O751	*O711		*O342		O711	YES	NO	NO	No	Yes
119	2017	4	*I619	*D65X	*O141			O141	YES	NO	NO	Yes	No
120	2018		*J960	*J81X	*I219			I219	NO	YES	NO	No	Yes
121	2021		*A419	*J159	*O985* B342 U071		*O244*E669*O821	O985	YES	NO	NO	Yes	No
122	2019	4	*R571	*D65X	*O993*Y189*T658			O993	YES	NO	NO	Yes	Yes
123	2018	1	*R578	*D65X	*O711	*O340		O711	YES	NO	NO	Yes	No
124	2019	4	*R571	*D65X	*O141	*O16X		O141	YES	NO	NO	Yes	Yes
125	2019	4	*R579	*O16X*I48				O16	YES	NO	NO	Yes	Yes
126	2019	4	*R579	*O721	*O758		*O829	O758	YES	NO	NO	Yes	Yes
127	2019	4	*R092	*O888	*O829			O888	YES	NO	NO	Yes	Yes
128	2019	4	*R578	*O159	*O141			O159	YES	NO	NO	Yes	Yes
129	2019	4	*J81X	*R570	*O11X		*F192	O11	YES	NO	NO	Yes	Yes
130	2021	4	*A419	*J159	*O985*B342*U071*J128			O985	YES	NO	NO	Yes	No
131	2019	8	*T792	*S273	*X990			X990	NO	NO	YES	Yes	Yes
132	2019	8	*T71X	*X700				X700	NO	NO	YES	Yes	Yes
133	2018	4	*R570	*O903				O903	YES	NO	NO	No	Yes
134	2020	4	*R571	*R58X	*O719			O719	YES	NO	NO	Yes	No
135	2019	4	*R571	*D65X	*O881			O881	YES	NO	NO	Yes	Yes
136	2019	2	*R571	*O679*O622	*I862			O679	YES	NO	NO	Yes	No
137	2020	1	*J81X	*O994				O994	YES	NO	NO	Yes	No
138	2021	4	*O751	*K769	*O141	*O13X	*K513	O13	YES	NO	NO	Yes	No
139	2021	2	*O622*D251*R571*D62				*O829	O622	YES	NO	NO	No	Yes
140	2019	4	*A419	*J80X	*J189	*O234		O234	YES	NO	NO	Yes	Yes
141	2020		*R578	*I609	*D65X	*O141		O141	YES	NO	NO	No	Yes
142	2019		*J960	*A419	*J189		*J984	J189	NO	YES	NO	Yes	Yes
143	2020	4	*R571	*O670	*O622	*O998*D259		O670	YES	NO	NO	Yes	Yes
144	2017	1	*O994*I710*I319					O994	YES	NO	NO	Yes	No
145	2021	1	*O985*B342*U072	*J189	*J960	*R092		O985	YES	NO	NO	No	No
146	2019	4	*A419	*J960	*J189	*O234		O234	YES	NO	NO	Yes	Yes
147	2020	4	*J960	*J81X	*O903		*I48X*J189	O903	YES	NO	NO	Yes	No
148	2019	4	*A419	*O230*N151			*O990	O230	YES	NO	NO	Yes	Yes
149	2019	4	*A419	*O065	*O235			O235	YES	NO	NO	Yes	No
150	2020	4	*J80X	*O234*N390				O234	YES	NO	NO	Yes	Yes
151	2019	1	*O743					O743	YES	NO	NO	Yes	No
152	2020	2	*J960	*Y838*O882				O882	YES	NO	NO	Yes	Yes
153	2021		*J969	*O985*B342*U071			*E119*I10X*E669*O829	O985	YES	NO	NO	Yes	No
154	2018	2	*R571	*O711	*O842			O711	YES	NO	NO	Yes	No
155	2020	4	*J960		*O882	*O829		O882	YES	NO	NO	Yes	Yes
156	2016	3	*R688	*A419	*O080	*O021		O021	YES	NO	NO	Yes	No
157	2020	4	*D65X	*A419	*O85X			O85	YES	NO	NO	Yes	Yes
158	2016	4	*A419	*J189	*O995*J09			O995	YES	NO	NO	Yes	No
159	2016	4	*J960		*O998*Q210		*I270	O998	YES	NO	NO	No	No
160	2020	4	*T71X	*X709				X709	NO	NO	YES	No	Yes
161	2018		*I270	*Q248	*Q248	*Q218		Q248	NO	NO	YES	No	Yes
162	2021	4	*A419	*J189	*O985*B342*U071		*J459	O985	YES	NO	NO	No	No
163	2016	4	*A419	*N136		*O998*C55	*N179	O998	YES	NO	NO	No	No
164	2018	4	*J960	*A419	*J189	*J47X	*I270*J459	J47	NO	NO	YES	No	Yes
165	2021	1	*A419	*A418	*J159	*O985*B342*U072		O985	YES	NO	NO	Yes	No
166	2018	4	*A419	*A419		*I330	*N179	I330	NO	NO	YES	No	Yes
167	2018		*R99X					R99	NO	YES	NO	Yes	Yes
168	2019	4	*R578	*I619	*O141			O141	YES	NO	NO	Yes	Yes
169	2019	1	*R571	*D65X	*O001			O001	YES	NO	NO	Yes	No
170	2018		*O234*O995	*O035*O007*O008	*O318			O234	YES	NO	NO	Yes	No
171	2016	3	*A419	*D65X	*O035			O035	YES	NO	NO	No	No
172	2019	4	*R578	*O994*I64				O994	YES	NO	NO	Yes	Yes
173	2019	4	*I619	*O152			*O829	O152	YES	NO	NO	Yes	Yes
174	2019	4	*N179	*R571	*O722			O722	YES	NO	NO	Yes	Yes
175	2019	4	*O751	*O721	*O900*T813		*O829	O900	YES	NO	NO	Yes	Yes
176	2019	2	*R092	*D65X*I749	*R571	*O994*D649	*O829	O994	YES	NO	NO	Yes	Yes
177	2018	1	*O990					O990	YES	NO	NO	Yes	No
178	2019	4	*J81X	*I269			*O759*O829*B54X*O981	O759	YES	NO	NO	Yes	Yes
179	2021	1		*J129	*O985*B342*U071*U049		*E149*I10X*E669	O985	YES	NO	NO	Yes	No
180	2018	4	*R579	*O411	*O429	*O234	*I472	O234	YES	NO	NO	Yes	No
181	2016	1	*R092	*A419	*J189	*O995*J100	*E141	O995	YES	NO	NO	Yes	No
182	2020	4	*R092	*R579	*O439	*O441*O720		O441	YES	NO	NO	Yes	Yes
183	2020	4	*D65X	*R571	*O722			O722	YES	NO	NO	Yes	No
184	2018	3	*T814	*Y838	*O078	*O058		O078	YES	NO	NO	Yes	No
185	2021	4	*J81X	*O994*I422			*O809	O994	YES	NO	NO	Yes	No
186	2019	4	*J80X	*J189	*O141		*O980	O141	YES	NO	NO	Yes	Yes
187	2019	4	*I619	*O141	*O11X			O11	YES	NO	NO	Yes	Yes
188	2021	4	*I269	*A419	*J960*J128	*O985*B342*U071		O985	YES	NO	NO	Yes	Yes
189	2019	4	*O85X	*O429	*O234		*O309	O234	YES	NO	NO	Yes	Yes
190	2019	4	*I678	*I269	*O908		*O149	O908	YES	NO	NO	Yes	Yes
191	2019	4	*R578	*G932	*O994*I678			O994	YES	NO	NO	Yes	Yes
192	2021	4	*A419	*A418	*J189	*O985*B342*U071		O985	YES	NO	NO	Yes	No
193	2019	4	*R571	*O720	*O441			O441	YES	NO	NO	Yes	Yes
194	2020		*O081		*O009			O009	YES	NO	NO	No	No
195	2019	4	*R571	*O721	*O622		*O141*O829*Y836	O622	YES	NO	NO	Yes	Yes
196	2018	5	*O860	*O860	*O715	*Y838*O829*Z302		O715	YES	NO	NO	No	Yes
197	2019	4	*R571	*O721	*O622		*O829*Y838	O622	YES	NO	NO	Yes	Yes
198	2019		*T792	*S250	*S299	*X954		X954	NO	NO	YES	No	Yes
199	2019	1	*A419	*O234			*N179	O234	YES	NO	NO	Yes	No
200	2019	4	*R99X	*O109				O109	YES	NO	NO	Yes	Yes
201	2017	4	*T814	*J958	*O996*Y836*K819*K359			O996	YES	NO	NO	Yes	Yes
202	2019		*R99X					R99	NO	YES	NO	No	Yes
203	2019		*R99X	*I10X				I10	NO	YES	NO	No	Yes
204	2019	2	*R571	*Y838	*O438		*O440	O438	YES	NO	NO	Yes	Yes
205	2020	4	*O751	*O450	*O459			O450	YES	NO	NO	Yes	Yes
206	2019	4	*R99X					R99	NO	YES	NO	No	Yes
207	2019	8	*T792	*X954				X954	NO	NO	YES	Yes	Yes
208	2018	8	*R571	*D696	*A90X			A90	NO	NO	YES	Yes	Yes
209	2020	1	*E878	*O985*A90				O985	YES	NO	NO	Yes	No
210	2020	4	*R571	*O721	*O622			O622	YES	NO	NO	Yes	Yes
211	2021		*A419	*O058				O058	YES	NO	NO	No	Yes
212	2020	4	*D62X	*R571	*O722			O722	YES	NO	NO	Yes	Yes
213	2019		*R578	*J180	*I64X		*I10X*E149*E668	I64	NO	YES	NO	No	Yes
214	2019	4	*A419	*O862	*N200		*E669	O862	YES	NO	NO	Yes	Yes
215	2021	1	*A419	*J159	*O985*B342*U071		*E66X*N179	O985	YES	NO	NO	Yes	No
216	2019	1	*J960	*J81X	*O141			O141	YES	NO	NO	Yes	No
217	2018	5	*O751*R571	*O994*I420			*O992*E162*O996*K729	O998	YES	NO	NO	No	No
218	2019	4	*R571	*O622				O622	YES	NO	NO	Yes	Yes
219	2019	4	*J960	*O881			*O441	O881	YES	NO	NO	Yes	Yes
220	2019	4	*A419	*J159	*K566	*O996		O996	YES	NO	NO	Yes	Yes
221	2019	5	*K566	*A419	*C179			C179	NO	NO	YES	Yes	Yes
222	2019	2	*R571	*O439				O439	YES	NO	NO	No	Yes
223	2020	4	*R571	*K922	*O141			O141	YES	NO	NO	Yes	Yes
224	2020	4	*A419	*N19X	*D65X	*O141	*O829*Y838	O141	YES	NO	NO	Yes	Yes
225	2019	4	*I619	*O159	*O149		*Q249*I270	O159	YES	NO	NO	Yes	No
226	2020	4	*R571	*O721			*O16X*O829	O721	YES	NO	NO	Yes	Yes
227	2020	1	*A419	*O411				O411	YES	NO	NO	Yes	No
228	2021	4	*R99X				*B342*U071	B342	NO	NO	YES	No	Yes
229	2020	4	*O996*K460*A419*O039				*E149*I10X*B573	O996	YES	NO	NO	Yes	No
230	2017	4	*J984	*J189*J90	*O234*N390			O234	YES	NO	NO	Yes	Yes
231	2018		*A419	*O829	*O149		*Q141*N179	O149	YES	NO	NO	No	No
232	2021	1	*O985*B342*U071					O985	YES	NO	NO	Yes	No
233	2020	4	*A419	*J90X	*J159		*J459	J159	NO	YES	NO	No	Yes
234	2020	2	*J960	*O746*T886			*O829	O746	YES	NO	NO	Yes	Yes
235	2016	4	*O85X	*O141	*O149			O141	YES	NO	NO	Yes	No
236	2021	4	*A419	*J189*U049	*O985*B342*U071		*OX04	O985	YES	NO	NO	Yes	No
237	2018		*O990	*0469				O990	YES	NO	NO	No	No
238	2020	4	*J960	*O985*B342*U071				O985	YES	NO	NO	Yes	Yes
239	2020	4	*O95X					O95	YES	NO	NO	Yes	Yes
240	2020		*R571					R571	NO	YES	NO	No	Yes
241	2020		*R99X					R99	NO	YES	NO	No	Yes
242	2021	4	*O721					O721	YES	NO	NO	No	Yes
243	2021	4	*A419	*J158	*O985*B342*U071		*O908	O985	YES	NO	NO	Yes	No
244	2021	4	*R090	*J960	*J81X	*O995*J984*A419	*G409	O995	YES	NO	NO	Yes	No
245	2019	2	*O994	*O995			*I500*J81X*J189*J459	O998	YES	NO	NO	Yes	Yes
246	2021	1	*A419	*O985*B342*U071	*K659	*O001	*Y836*Y833*Y838	O985	YES	NO	NO	Yes	No
247	2016	4	*A419	*O85X				O85	YES	NO	NO	Yes	No
248	2019	4	*O751*A419	*O85X*N179			*O993	O85	YES	NO	NO	Yes	Yes
249	2019	4	*O460*D65	*O622	*O120*J81	*O13X*I10		O460	YES	NO	NO	Yes	Yes
250	2019	5	*J960	*A419	*M329			M321	NO	NO	YES	Yes	Yes
251	2016	1	*A419	*R100	*O992*K469		*E668*Y838	O992	YES	NO	NO	Yes	No
252	2017	4	*A419	*O85X			*N179*J969	O85	YES	NO	NO	No	Yes
253	2021	4	*A419	*O985*B342*U071*J128				O985	YES	NO	NO	Yes	Yes
254	2016	1	*J960	*J80X	*O995*J09			O995	YES	NO	NO	Yes	No
255	2021	5	*O993*G936	*O998*N189			*O152	O993	YES	NO	NO	No	Yes
256	2021	4	*A419	*J960*J982	*O985*B342*U071*U049		*I10X*O244*O141	O985	YES	NO	NO	Yes	Yes
257	2021	4	*A419	*O985*B342*U071				O985	YES	NO	NO	Yes	Yes
258	2019	4	*R571	*D65X	*O996		*O829*Y836	O996	YES	NO	NO	Yes	No
259	2021	4	*R571	*O881	*O829		*N179*E878	O881	YES	NO	NO	No	Yes
260	2021	4	*R688*R579	*A419	*J189	*O996*K122		O996	YES	NO	NO	Yes	Yes
261	2020	1	*T811	*O268*Y836*K768	*O141			O141	YES	NO	NO	Yes	Yes
262	2020	2	*O746*I499*R570					O746	YES	NO	NO	Yes	Yes
263	2020	1	*O268*R571					O268	YES	NO	NO	Yes	No
264	2020	4		*O985*B342*U071*U049			*I10X*L930	O985	YES	NO	NO	Yes	No
265	2020	4	*I609	*I619	*O994*I10		*F192*Y838*K560*Y836	O994	YES	NO	NO	Yes	Yes
266	2020	4	*R571	*D65X	*O720		*O149	O720	YES	NO	NO	Yes	Yes
267	2020	4	*A419	*J189	*O985*B342*U071		*O909	O985	YES	NO	NO	Yes	Yes
268	2020	4	*J960	*O882			*O829*O309	O882	YES	NO	NO	Yes	Yes
269	2020	4	*R571	*O721	*O829	*O149	*N179	O149	YES	NO	NO	No	Yes
270	2020			*B342*U072*U049				B342	NO	NO	YES	No	Yes
271	2019	1	*R092	*J960	*O995*J46X		*F172	O995	YES	NO	NO	Yes	No
272	2020	4	*O751	*O822	*O622	*O829		O622	YES	NO	NO	No	Yes
273	2020	4		*J129	*O985*B342*U071*U049		*O909	O985	YES	NO	NO	Yes	Yes
274	2020	4	*A419		*O985*B342*U071*U049		*N179	O985	YES	NO	NO	No	Yes
275	2020	4	*O994	*I050	*I272	*R570	*O829*I099*B342*U071	O994	YES	NO	NO	Yes	Yes
276	2020	3	*J960	*D65X	*J129	*O985*B342*U071	*C719	O985	YES	NO	NO	Yes	No
277	2020	4	*J81X	*I500	*I270	*O994*I050	*Y838*B342*U071	O994	YES	NO	NO	Yes	Yes
278	2020	4	*R570	*O903			*O985*B342*U072	O903	YES	NO	NO	No	Yes
279	2020	4	*D759	*R571	*O438			O438	YES	NO	NO	Yes	Yes
280	2018		*O212	*O149	*O821*Y838	*I269	*O084	O149	YES	NO	NO	No	No
281	2017	4	*I619	*N179	*O990*D571	*K720		O990	YES	NO	NO	Yes	Yes
282	2020	4		*O985*B342*U071*U049				O985	YES	NO	NO	Yes	Yes
283	2017	1	*A419	*A419	*O230	*O998	*O000*O411*C921	O998	YES	NO	NO	Yes	No
284	2016	1	*J969	*O980*A150			*O266	O980	YES	NO	NO	Yes	No
285	2020	4	*J960	*Y838*T814	*O860	*O829	*E669*O244*O13	O860	YES	NO	NO	No	Yes
286	2020	4	*R571	*O720*O441				O720	YES	NO	NO	Yes	Yes
287	2018	5	*O995*J09					O995	YES	NO	NO	No	Yes
288	2021	4	*D62X	*R571	*O721	*O439		O439	YES	NO	NO	No	Yes
289	2020	4	*R570	*O994*I499				O994	YES	NO	NO	Yes	Yes
290	2016	1	*R571	*R58X	*O95X			O95	YES	NO	NO	Yes	No
291	2016	3	*I619*G932	*D689	*A419	*O030		O030	YES	NO	NO	Yes	No
292	2020	4	*R571	*O720				O720	YES	NO	NO	Yes	Yes
293	2020	4	*R571	*K661	*O996*K858			O996	YES	NO	NO	Yes	Yes
294	2019		*O751	*O888	*I971	*Q231	*Q231	O751	YES	NO	NO	No	No
295	2016	1	*A419	*O234				O234	YES	NO	NO	Yes	No
296	2020	4	*K720	*N179	*R571	*O721*O829	*O309	O721	YES	NO	NO	Yes	Yes
297	2019	1	*A419	*J189	*O995		*N179*J459	O995	YES	NO	NO	Yes	No
298	2020	4	*R570	*O994*Q203*Y834				O994	YES	NO	NO	Yes	Yes
299	2017	4	*O998*N179	*O995*J960	*O85X			O998	YES	NO	NO	No	Yes
300	2020	4	*R570	*O95X				O95	YES	NO	NO	Yes	Yes
301	2019	4	*A419	*O996*K350				O996	YES	NO	NO	Yes	No
302	2020	4	*O998*C19X*C787*C786					O998	YES	NO	NO	Yes	Yes
303	2020		*O882				*O909*I10	O882	YES	NO	NO	Yes	Yes
304	2018	8	*O679	*O821				O679	YES	NO	NO	No	No
305	2021	4	*G939	*O994*I676	*D65X	*O908	*D570	O994	YES	NO	NO	Yes	Yes
306	2020	4	*O998*M321*M329*I442					O998	YES	NO	NO	Yes	No
307	2020	4	*R570	*O100			*E669*E039*E149	O100	YES	NO	NO	Yes	No
308	2018	8	*O722*O679	*O459	*O109			O109	YES	NO	NO	No	No
309	2019	4	*G931	*O751	*O721	*O909		O909	YES	NO	NO	Yes	Yes
310	2021		*R570	*I269				I269	NO	YES	NO	No	Yes
311	2021	2	*R571	*O438		*O758	*O991	O438	YES	NO	NO	No	Yes
312	2021	4	*I219	*R570		*O909		O909	YES	NO	NO	No	Yes
313	2021	4	*A419	*J153	*O985*B342*U071			O985	YES	NO	NO	No	Yes
314	2017	3	*J960	*I269	*O009			O009	YES	NO	NO	Yes	No
315	2021	1	*R579	*J960	*J129	*O985*B342*U071		O985	YES	NO	NO	No	No
316	2021	8	*R570*A419	*J984	*J129	*B342*U071		B342	NO	NO	YES	No	Yes
317	2021		*A419	*J129	*B342*U071			B342	NO	NO	YES	Yes	Yes
318	2021	4	*J960	*J189	*O985*B342*U071		*E11X	O985	YES	NO	NO	No	Yes
319	2021	4	*A418	*J189	*O985*B342*U071		*E669*J209*O309	O985	YES	NO	NO	No	Yes
320	2020	4	*O985*B342*U071*I678				*O601	O985	YES	NO	NO	Yes	No
321	2021		*R579	*A419	*B342*U071			B342	NO	NO	YES	No	Yes
322	2021	4	*A419	*O235	*O829	*C910		O235	YES	NO	NO	No	No
323	2021	4	*J960		*J129	*O985*B342*U071*U049	*E669*O244*O909	O985	YES	NO	NO	Yes	Yes
324	2016	1	*R571	*K661	*O001			O001	YES	NO	NO	Yes	No
325	2021	4	*B342*U071	*J189				B342	NO	NO	YES	Yes	Yes
326	2018	2	*O990	*O450	*O141	*O13X		O990	YES	NO	NO	Yes	No
327	2021	9	*J960	*A418	*I269	*I802	*E669*Y838	I802	NO	NO	YES	No	Yes
328	2018	1	*I469	*O95X				O95	YES	NO	NO	Yes	No
329	2018	3	*A419	*O411	*O069			O411	YES	NO	NO	No	No
330	2021		*R99X					R99	NO	YES	NO	No	Yes
331	2020	4	*A419	*O411	*O429	*O343	*Y848	O411	YES	NO	NO	Yes	No
332	2021	4	*O751*R571	*O721*R58	*O266*K760			O721	YES	NO	NO	No	No
333	2021	4	*J960	*A419	*J158	*O985*B342*U071	*O829	O985	YES	NO	NO	Yes	Yes
334	2021	4		*J159	*O985*B342*U071*U049		*E14X*T886*O829	O985	YES	NO	NO	Yes	Yes
335	2020	4	*K729	*O141	*O151		*G939	O151	YES	NO	NO	Yes	No
336	2021	4	*A419*R578	*I269	*J159	*O985*B342*U071		O985	YES	NO	NO	Yes	No
337	2021	4	*J969	*J189		*O985*B342*U071*U049		O985	YES	NO	NO	No	Yes
338	2021	4	*G932	*I609	*A419	*O985*B342*U071		O985	YES	NO	NO	No	Yes
339	2021	4	*O080	*O990	*O080	*O622	*D250*O862*O879*O984*O908*O601	O990	YES	NO	NO	Yes	Yes
340	2017	3	*I269	*O995			*I802*I10X*D688	O995	YES	NO	NO	Yes	No
341	2021		*G936	*D759	*O141	*O13X	*I251*E669	O13	YES	NO	NO	Yes	No
342	2021	3	*R960	*O085			*O241*E669*I872*I802	O241	YES	NO	NO	Yes	No
343	2021	4	*A419	*J129*J159	*O985*B342*U071			O985	YES	NO	NO	Yes	Yes
344	2020	4	*O751*A419	*O996*K659	*O996*S364	*O718*Y836*T818	*O141*O985*A90	O996	YES	NO	NO	Yes	Yes
345	2021	1	*O994*I48				*M321*N179	O994	YES	NO	NO	No	No
346	2018	5	*R578	*O882	*O829			O882	YES	NO	NO	No	No
347	2020	4	*J81X	*R570	*O903	*O141		O141	YES	NO	NO	Yes	Yes
348	2021	4	*R579	*O994*I619				O994	YES	NO	NO	No	Yes
349	2017	4	*R092	*G931	*O150			O150	YES	NO	NO	No	No
350	2021	9	*J81X	*O882			*O829*O244	O882	YES	NO	NO	Yes	Yes
351	2021	4	*A419	*O85X	*O861*N768		*N135	O85	YES	NO	NO	Yes	Yes
352	2021	4	*I219					I219	NO	YES	NO	Yes	Yes
353	2021	9	*O149				*I10X*E669*E039	O149	YES	NO	NO	No	Yes
354	2021	4	*I978	*Y811	*M725	*O860	*O829*Y836*O909	O860	YES	NO	NO	Yes	Yes
355	2021	4	*O985*B342*U071				*D571*O809	O985	YES	NO	NO	Yes	Yes
356	2021	4	*R688	*A419	*J180	*O995*J459	*D570	O995	YES	NO	NO	Yes	Yes
357	2021		*J960	*N179	*J189	*O985*B342*U071	*O988	O985	YES	NO	NO	Yes	Yes
358	2020	3	*A419	*K650	*O996*K566		*N390*O021	O996	YES	NO	NO	Yes	No
359	2021	8	*J960	*A419	*J189	*B342*U071	*N179	B342	NO	NO	YES	No	Yes
360	2020	1	*J969	*O985*B342*U071				O985	YES	NO	NO	Yes	Yes
361	2017	4	*R578	*O994*I609				O994	YES	NO	NO	Yes	No
362	2021	4	*O985*B342*U071*U049					O985	YES	NO	NO	Yes	Yes
363	2021	4	*R570	*J80X	*B342*U071		*E669	B342	NO	NO	YES	Yes	Yes
364	2021	4		*A418	*O985*B342*U071*U049		*N179	O985	YES	NO	NO	Yes	No
365	2021	4	*R571		*O985*B342*U071*U049			O985	YES	NO	NO	Yes	Yes
366	2021	4	*A419	*J129	*O985*B342*U071*U049		*O909	O985	YES	NO	NO	Yes	Yes
367	2021	4	*R578	*R402	*O985*B342*U071		*N179	O985	YES	NO	NO	Yes	Yes
368	2021	4	*A419	*J969	*J159	*O985*B342*U071	*O829*N179*D689	O985	YES	NO	NO	Yes	Yes
369	2021	4	*A419	*N179	*J189	*O985*B342*U071		O985	YES	NO	NO	No	Yes
370	2017	4	*J180*K761*I509	*O990			*O441	O990	YES	NO	NO	Yes	No
371	2021	1	*R99X	*O95X			*X499	O95	YES	NO	NO	Yes	No
372	2021	4	*J969		*O985*B342*U071*U049		*E669	O985	YES	NO	NO	Yes	Yes
373	2020	4	*E872	*O985*B342*U071				O985	YES	NO	NO	Yes	Yes
374	2021	4	*R092	*R570	*I219	*O994*I251	*O829	O994	YES	NO	NO	Yes	Yes
375	2021	4	*A419	*J960	*J129	*O985*B342*U071	*J159*J459	O985	YES	NO	NO	Yes	Yes
376	2021	3	*J969	*J22X		*O985*B342*U071*U049	*E669*N179	O985	YES	NO	NO	Yes	No
377	2021	4	*O985*B342*U071	*J960	*N179			O985	YES	NO	NO	Yes	No
378	2021	4	*J969	*J159*Y95	*O985*B342*U071*U049		*N179*R579	O985	YES	NO	NO	Yes	Yes
379	2021	4	*A418	*J159	*O985*B342*U071*J128			O985	YES	NO	NO	Yes	Yes
380	2021	4	*A419	*J189	*O985*B342*U071*U049			O985	YES	NO	NO	Yes	Yes
381	2020	4	*J960	*O039	*O234		*B342*U072	O234	YES	NO	NO	Yes	No
382	2021	4	*A418	*J159	*O985*B342*U071		*N179*E669*I10X*O829	O985	YES	NO	NO	Yes	Yes
383	2021	1	*A419	*J189		*O985*B342*U071*U049	*N039	O985	YES	NO	NO	Yes	No
384	2019	4	*A419	*J80X	*O234			O234	YES	NO	NO	No	No
385	2021	4	*A419	*J129	*J960	*O985*B342*U071	*O994*I619*O16	O985	YES	NO	NO	Yes	Yes
386	2021	4	*O721	*D65X	*O441		*O244	O441	YES	NO	NO	Yes	Yes
387	2021	4	*J960	*O882	*O754			O754	YES	NO	NO	No	Yes
388	2020	2		*A419	*O985*B342*U071*U049			O985	YES	NO	NO	Yes	No
389	2018		*O988	*O290			*O243*O995	O988	YES	NO	NO	Yes	No
390	2021	2	*R571	*O721	*O829	*O328		O328	YES	NO	NO	No	Yes
391	2020	4	*A419	*J129	*O985*B342*U071*U049			O985	YES	NO	NO	Yes	No
392	2021	2	*I219	*O741	*T882	*0744		O741	YES	NO	NO	No	Yes
393	2021	4	*R092	*A419		*O985*B342*U071*J128		O985	YES	NO	NO	Yes	Yes
394	2021	3	*R688	*D689*D649	*R100	*O000	*M069*Y838	O000	YES	NO	NO	No	No
395	2021	4	*A419	*N179	*D65X	*O234	*O809	O234	YES	NO	NO	Yes	No
396	2021		*J960		*O985*B342*U072*U049		*E668*K760*O051	O985	YES	NO	NO	Yes	No
397	2021	9	*R578	*B342*U071				B342	NO	NO	YES	No	Yes
398	2019	1	*I219	*O150	*O13X			O150	YES	NO	NO	Yes	No
399	2020	4	*A419	*J189	*T814*Y838	*O85X	*O364*E668*N390*I739*I10X*E149	O85	YES	NO	NO	Yes	No
400	2021	4	*J969	*N179	*D65X	*O11X		O11	YES	NO	NO	Yes	Yes
401	2020	1	*O95X				*I10X*E149	O95	YES	NO	NO	Yes	No
402	2019	2	*R571	*O622	*O459		*O829*Y836	O459	YES	NO	NO	Yes	No
403	2021		*A419	*A419	*J129	*O985*B342*U071		O985	YES	NO	NO	No	Yes
404	2020	1	*J960	*J981	*O882	*I219*O994	*E669*D259*K290*K802	O994	YES	NO	NO	Yes	No
405	2017	4	*A419	*O995*J189			*J960*G809	O995	YES	NO	NO	Yes	Yes
406	2020	3	*A419	*J158	*O985*B342*U072*M061		*O039	O985	YES	NO	NO	Yes	No
407	2021		*A419	*J960	*J129	*B342*U071*U049	*J980*I269*E669	B342	NO	NO	YES	Yes	Yes
408	2021	4	*O985*B342*U071*J158				*D688	O985	YES	NO	NO	Yes	No
409	2021	1	*R571	*O141	*O13X			O13	YES	NO	NO	Yes	No
410	2021	8	*J960	*J129	*B342*U071*U049			B342	NO	NO	YES	Yes	Yes
411	2018	4	*A419	*O235*N719			*O141*N179	O235	YES	NO	NO	No	No
412	2016	3	*A419	*J81X	*J960	*O689	*I10X	O689	YES	NO	NO	No	No
413	2021	4	*R688	*D65X	*O141		*O13X	O141	YES	NO	NO	No	Yes
414	2021		*I678	*O994*I429				O994	YES	NO	NO	Yes	Yes
415	2021	8		*J129	*B342*U071*U049			B342	NO	NO	YES	No	Yes
416	2021	3	*A419	*O035			*E149*I10	O035	YES	NO	NO	Yes	No
417	2021	4	*R571	*O909*R58				O909	YES	NO	NO	Yes	Yes
418	2021	4	*A419	*J189	*O985*B342*U071		*I10X*E669	O985	YES	NO	NO	Yes	Yes
419	2021	4	*O13X	*O249	*I519	*J189	*Q299*E669	O13	YES	NO	NO	Yes	Yes
420	2016		*O994*I490*I471*A419				*N390	O994	YES	NO	NO	Yes	Yes
421	2018	1	*J960	*J81X	*I420*O994	*Q250		O994	YES	NO	NO	No	No
422	2017	1	*A419	*O985*A90				O985	YES	NO	NO	Yes	Yes
423	2020	1	*J960*J81	*I260	*O223*I829		*E668	O223	YES	NO	NO	Yes	Yes
424	2016	4	*O751	*O721	*O149	*O985*A90		O985	YES	NO	NO	Yes	Yes
425	2016	4	*R571	*O441				O441	YES	NO	NO	Yes	Yes
426	2019	4	*J81X	*O16X				O16	YES	NO	NO	Yes	No
427	2016	4	*O149*I619					O149	YES	NO	NO	Yes	Yes
428	2016	4	*R092	*R571	*O622		*O723	O622	YES	NO	NO	No	Yes
429	2016	4		*G936	*G932	*O998*C710		O998	YES	NO	NO	Yes	Yes
430	2016	1	*G936	*O151	*O16X		*Q210	O151	YES	NO	NO	Yes	Yes
431	2021	1					*I10X*O16	O16	YES	NO	NO	No	No
432	2016	4	*R571	*O723	*D696			O723	YES	NO	NO	No	Yes
433	2021	1	*N390	*J80X	*O230*N12			O230	YES	NO	NO	Yes	No
434	2016	4	*T814	*K919	*Y838*O829			O759	YES	NO	NO	Yes	Yes
435	2016	4	*O994	*O16X	*O159		*O829	O994	YES	NO	NO	Yes	Yes
436	2021	4	*R578	*J189	*J22X	*O985*B342*U071	*O908*E668*E039*O244	O985	YES	NO	NO	Yes	Yes
437	2016	4	*J81X		*O986*B572		*E669*Y838	O986	YES	NO	NO	Yes	Yes
438	2021	1	*J969	*N179	*J189	*O985*B342*U071		O985	YES	NO	NO	Yes	No
439	2016	4	*R092	*A419	*J189	*O995*J09		O995	YES	NO	NO	No	Yes
440	2019	1	*R579	*D65X	*O159		*M328*N390	O159	YES	NO	NO	Yes	No
441	2016	4	*O882N179E872I272					O882	YES	NO	NO	Yes	Yes
442	2019	3	*A419	*K650*J189	*I619*K251	*O998	*C64X*O 039	O998	YES	NO	NO	Yes	No
443	2016	4	*O995	*J81X		*G409	*O909	O995	YES	NO	NO	Yes	Yes
444	2016	4	*R578	*J189	*O882	*O829		O882	YES	NO	NO	Yes	Yes
445	2016	4	*J960	*I269	*O85X		*J81X	O85	YES	NO	NO	Yes	Yes
446	2016	1	*A419	*O234			*E149	O234	YES	NO	NO	Yes	No
447	2016	4	*J81X	*O903			*J159	O903	YES	NO	NO	Yes	Yes
448	2016	4	*R570	*O994*I269	*I279			O994	YES	NO	NO	Yes	Yes
449	2016	4	*O990	*O723				O990	YES	NO	NO	Yes	Yes
450	2021	4	*O994*I509	*O998*N19	*O995*J159	*O985*B342*U071*J128		O998	YES	NO	NO	No	No
451	2016	4	*O998	*O903	*O882	*O908	*O100*S069*W189*O94X	O998	YES	NO	NO	Yes	Yes
452	2020	4	*R571	*O721				O721	YES	NO	NO	Yes	Yes
453	2021	1			*O985*B342*U071*U049		*E669	O985	YES	NO	NO	Yes	No
454	2016	4	*R571	*D65X	*O622	*Y839*O829	*O149	O622	YES	NO	NO	Yes	Yes
455	2016	4	*R092	*K805	*K769	*O266		O266	YES	NO	NO	Yes	Yes
456	2017	1	*J81X	*O994	*I259			O994	YES	NO	NO	Yes	No
457	2016	2	*O721	*O159	*O13X			O159	YES	NO	NO	Yes	Yes
458	2021	4	*R578	*I678*I619	*I269	*O985*B342*U071	*J129	O985	YES	NO	NO	Yes	No
459	2016	4	*O95X					O95	YES	NO	NO	Yes	Yes
460	2019	1	*R571	*O001	*O009			O001	YES	NO	NO	Yes	No
461	2016	4	*J81X	*O994*I498			*A419	O994	YES	NO	NO	Yes	Yes
462	2016	4	*J81X	*O85X				O85	YES	NO	NO	Yes	Yes
463	2016	4	*A419	*O85X				O85	YES	NO	NO	Yes	Yes
464	2016	2	*R571	*O720				O720	YES	NO	NO	No	Yes
465	2017	4	*O995*J969	*O998*M311				O995	YES	NO	NO	No	Yes
466	2021	1	*R578	*D65X	*O141	*O16X	*I739*E669*J459*I10X*K297	O141	YES	NO	NO	Yes	No
467	2019	2	*R571	*O994*I728			*O829*Y838	O994	YES	NO	NO	Yes	No
468	2017	5	*R570	*O986*B572				O986	YES	NO	NO	No	Yes
469	2017	4	*R092	*O159				O159	YES	NO	NO	Yes	Yes
